# Supplementary material for: Draft genome sequence data of Clostridium thermocellum PAL5 possessing high cellulose-degradation ability
Source: Data Brief. 2019 Jul 15;25:104274. doi: 10.1016/j.dib.2019.104274 (PMC6685675; doi:10.1016/j.dib.2019.104274)
Supplement: Multimedia component 1 [file mmc1.xlsx]

## Sheet: Supplementary Table 1
Nakazono-Nagaoka et al
Supplementary Table 1. ANI value among C. thermocellume strains
	PAL5	ATCC27405	DSM1313	DSM2360	AD2	JW20	YS	BC1	C. clariflavum 19732	H. saccinocola GGR1
PAL5	100	99.72	99.79	99.8	99.79	99.7	99.78	99.71	85.02	85.27
ATCC27405	99.72	100	99.79	99.76	99.76	99.72	99.77	99.75	86.45	86.54
DSM1313	99.79	99.79	100	99.99	99.99	99.76	100	99.76	84.63	84.41
DSM2360	99.8	99.76	99.99	100	99.99	99.75	100	99.76	84.28	84.38
AD2	99.79	99.76	99.99	99.99	100	99.76	100	99.75	84.53	84.01
JW20	99.7	99.72	99.76	99.75	99.76	100	99.77	99.73	85.8	86.7
YS	99.78	99.77	100	100	100	99.77	100	99.76	84.33	83.55
BC1	99.71	99.75	99.76	99.76	99.75	99.73	99.76	100	83.93	87.27
C. clariflavum 19732	85.02	86.45	84.63	84.28	84.53	85.8	84.33	83.93	100	88.94
H. saccinocola GGR1	85.27	86.54	84.41	84.38	84.01	86.7	83.55	87.27	88.94	100
Strains of Clostridium thermocellum: PAL5, ATCC27405 (NC_009012), DSM1313 (NC_017304), DSM 2360 (NZ_CP016502), CB1 (NZ_CBQ0000000000.1), JW20 (NZ_ABVG00000000.2), AD2 (NZ_CP013828.1), and YS (AJGT00000000.1). Outgroup strains: Clostridium clariflavum DSM 19732 (NZ_CP003065.1) and Herbivorax saccinocola GGR1 (NZ_CP025197.1).
